# Supplementary material for: Bicarbazole-Benzophenone-Based Twisted Donor-Acceptor-Donor Derivatives as Blue Emitters for Highly Efficient Fluorescent Organic Light-Emitting Diodes
Source: Nanomaterials (Basel). 2024 Jan 9;14(2):146. doi: 10.3390/nano14020146 (PMC10819850; doi:10.3390/nano14020146)
Supplement: Supplementary file 1 [file nanomaterials-14-00146-s001.zip]

Archive with 1 entries (1 files):
- nanomaterials-2727582-supplementary.pdf
